# Supplementary material for: Phase transitions in rutile-related V0.92O2 synthesized at high pressures and tem­per­a­tures
Source: IUCrJ. 2026 Jan 1;13(Pt 1):116–25. doi: 10.1107/S2052252525010693 (PMC12809505; doi:10.1107/S2052252525010693)
Supplement: Supplementary file 2 [file m-13-00116-V0.92O2tetragonalsup2.hkl]

#
# h,k,l, Fc-squared, Fo-squared, sigma(Fo-squared) and status flag
#
data_V0.92O2tetragonal
_shelx_title                             '   '
_shelx_reFln_list_code                   4
_shelx_F_calc_maximum                    34.32
_exptl_crystal_F_000                     74
_reflns_d_resolution_high                0.6647

loop_
 _symmetry_equiv_pos_as_xyz
 'x, y, z'
 '-x, -y, z'
 '-y+1/2, x+1/2, z+1/2'
 'y+1/2, -x+1/2, z+1/2'
 '-x+1/2, y+1/2, -z+1/2'
 'x+1/2, -y+1/2, -z+1/2'
 'y, x, -z'
 '-y, -x, -z'
 '-x, -y, -z'
 'x, y, -z'
 'y+1/2, -x+1/2, -z+1/2'
 '-y+1/2, x+1/2, -z+1/2'
 'x+1/2, -y+1/2, z+1/2'
 '-x+1/2, y+1/2, z+1/2'
 '-y, -x, z'
 'y, x, z'

_cell_length_a                           4.5050(19)
_cell_length_b                           4.5050(19)
_cell_length_c                           2.8200(13)
_cell_angle_alpha                        90
_cell_angle_beta                         90
_cell_angle_gamma                        90

_shelx_F_squared_multiplier              1.000

loop_
 _refln_index_h
 _refln_index_k
 _refln_index_l
 _refln_F_squared_calc
 _refln_F_squared_meas
 _refln_F_squared_sigma
 _refln_observed_status
   1   1   0 1200.63 1177.88   13.24 o
   0   2   0  110.36   89.46    4.14 o
   1   2   0   98.46   94.40    4.41 o
   2   2   0  931.95 1025.59   17.10 o
   1   3   0  230.92  258.98   10.87 o
   2   3   0   14.18   20.55    4.71 o
   3   3   0  284.21  346.49   14.94 o
   0   4   0  268.06  235.60   12.45 o
   1   4   0   61.95   64.31    5.27 o
   2   4   0   67.32   85.04    8.28 o
   3   4   0   15.26    8.12   10.51 <
   1   5   0  101.21   90.87    9.72 o
   2   5   0    0.08    0.27    6.68 <
   0   6   0   43.95   36.06   15.03 <
   0   1   1  487.98  477.06    8.87 o
   1   1   1  310.45  362.81    7.95 o
   1   2   1  615.56  602.23    8.44 o
   2   2   1   14.95   23.21    3.55 o
   0   3   1  651.84  607.07   10.01 o
   1   3   1   43.24   35.21    1.91 o
   2   3   1   51.13   58.06    4.51 o
   3   3   1    9.26   15.35    3.41 o
   1   4   1   99.66   97.02    3.56 o
   2   4   1   14.15    6.62    2.93 <
   3   4   1   89.46   86.91    7.12 o
   0   5   1    2.08    1.50    4.09 <
   1   5   1    0.23    1.09    3.00 <
   2   5   1  125.74  142.63   11.65 o
   3   5   1    0.07   -0.55   11.94 <
   1   6   1   20.85   18.97    8.26 <
   0   2   2   34.67   34.51    4.10 o
   1   2   2   26.48   12.29    4.64 <
   2   2   2  301.54  331.52   15.78 o
   1   3   2   76.37   72.41    3.97 o
   2   3   2    6.20   13.30    4.50 <
   3   3   2  124.95  180.22   21.86 o
   0   4   2  110.07   91.72    7.60 o
   1   4   2   31.38   26.90    3.07 o
   2   4   2   25.84   39.39    6.01 o
   3   4   2    9.33    4.30    8.60 <
   1   5   2   48.85   37.78    6.15 o
   2   5   2    0.05   -1.16    8.46 <
   3   5   2    0.50    9.00   11.59 <
   0   6   2   22.90    5.94   12.49 <
   1   3   3   10.87    2.05    5.59 <
